# Supplementary material for: Exome sequencing identifies breast cancer susceptibility genes and defines the contribution of coding variants to breast cancer risk
Source: Nat Genet. 2023 Aug 17;55(9):1435–9. doi: 10.1038/s41588-023-01466-z (PMC10484782; doi:10.1038/s41588-023-01466-z)
Supplement: Supplementary file 4 — Supplementary Tables 3, 5–9,11–13,18. [file 41588_2023_1466_MOESM4_ESM.xlsx]

## Sheet: Supplementary Table 3
Supplementary Table 3. Association results for PTVs and overall breast cancer. All genes associated at P<0.001 in the meta-analysis are listed. Z-scores are from testing H0:β=ln(Odds Ratio)=0 (2-tailed). P-values are unadjusted for multiple testing.
		Dataset Level Results							Meta-Analysis results
		Controls*		Cases*		Odds Ratio	Z-score	P-value	Z-score	P-value
		Non-Carriers	Carriers	Non-Carriers	Carriers
BRCA2	BCAC	8220	18	8333	77	3.51 (2.38, 5.18)	6.34	2.3e-10	29.24	6.82e-188
	UKB	208996	439	17736	222	6.79 (5.98, 7.72)	29.34	3.43e-189
BRCA1	BCAC	8232	6	8358	52	5.25 (3.00, 9.20)	5.79	7e-09	20.91	4.14e-97
	UKB	209338	97	17881	77	11.3 (8.97, 14.3)	20.39	2.17e-92
CHEK2	BCAC	8199	39	8273	137	2.71 (2.06, 3.56)	7.14	9.24e-13	16.71	1.13e-62
	UKB	208444	991	17749	209	2.49 (2.22, 2.81)	15.1	1.51e-51
PALB2	BCAC	8234	4	8404	6	1.48 (0.528, 4.17)	0.75	0.45	14.82	1.09e-49
	UKB	209143	292	17857	101	4.33 (3.62, 5.18)	16.04	6.86e-58
ATM	BCAC	8219	19	8354	56	2.60 (1.73, 3.91)	4.57	4.79e-06	10.34	4.44e-25
	UKB	208955	480	17866	92	2.32 (1.94, 2.76)	9.28	1.71e-20
MAP3K1	BCAC	8237	1	8401	9	6.86 (1.54, 30.7)	2.52	0.01	6.08	1.21e-09
	UKB	209413	22	17949	9	5.63 (3.05, 10.4)	5.53	3.2e-08
LZTR1	BCAC	8227	11	8383	27	2.36 (1.34, 4.16)	2.98	0.0029	4.11	4.02e-05
	UKB	209034	401	17905	53	1.44 (1.15, 1.82)	3.13	0.0017
ATRIP	BCAC	8235	3	8397	13	3.69 (1.43, 9.52)	2.69	0.0071	4.07	4.7e-05
	UKB	209378	57	17949	9	2.35 (1.40, 3.94)	3.23	0.0012
BARD1	BCAC	8231	7	8399	11	1.76 (0.810, 3.82)	1.43	0.1535	3.96	7.56e-05
	UKB	209363	72	17941	17	2.30 (1.48, 3.58)	3.7	0.0002
BAP1	BCAC	8238	0	8409	1	1.60e+14 (0.00, Inf)	0.01	0.9911	3.83	0.000127667
	UKB	209421	14	17952	6	5.17 (2.42, 11.1)	4.23	0
MMP26	BCAC	8236	2	8407	3	2.10 (0.481, 9.18)	0.99	0.3238	3.72	0.000197412
	UKB	209426	9	17952	6	5.25 (2.16, 12.8)	3.65	0.0003
CFAP126	BCAC	8236	2	8404	6	2.27 (0.650, 7.93)	1.28	0.1988	3.71	0.000205883
	UKB	209416	19	17951	7	3.70 (1.78, 7.71)	3.5	0.0005
KCND2	BCAC	8238	0	8409	1	2.98 (0.0651, 136)	0.56	0.5759	3.61	0.00030113
	UKB	209432	3	17955	3	11.6 (3.2, 41.9)	3.73	0.0002
GPR37	UKB	209429	6	17955	3	7.25 (2.46, 21.4)	3.59	0.0003	3.59	0.000331593
SEC62	UKB	209433	2	17956	2	20.8 (3.89, 111)	3.55	0.0004	3.55	0.000384333
CUL9	BCAC	8205	33	8345	65	1.64 (1.18, 2.27)	2.99	0.0028	3.52	0.000423897
	UKB	207358	2077	17746	212	1.15 (1.03, 1.29)	2.49	0.0129
ZFYVE19	BCAC	5537	2701	5336	3074	1.08 (1.01, 1.15)	2.37	0.018	3.52	0.000428464
	UKB	88411	121024	7405	10553	1.03 (1.01, 1.06)	2.78	0.0055
TGM7	BCAC	8235	3	8403	7	2.25 (0.749, 6.77)	1.45	0.1484	3.52	0.000434293
	UKB	209374	61	17946	12	2.25 (1.37, 3.70)	3.21	0.0013
KRT28	BCAC	8228	10	8404	6	0.666 (0.283, 1.56)	-0.93	0.3506	-3.43	0.000595415
	UKB	209244	191	17950	8	0.391 (0.226, 0.677)	-3.36	0.0008
RNF112	BCAC	3460	1	3200	0	2.40e-08 (0.00, Inf)	0	0.997	3.43	0.000596798
	UKB	209398	37	17948	10	2.94 (1.68, 5.13)	3.8	0.0001
FLYWCH2	UKB	209430	5	17955	3	7.83 (2.42, 25.4)	3.43	0.0006	3.43	0.000604854
FNDC3A	UKB	209432	3	17954	4	8.01 (2.4, 26.7)	3.38	0.0007	3.38	0.000723633
HERC2	BCAC	3460	1	3198	2	4.19 (0.39, 45.1)	1.18	0.237	3.37	0.000742463
	UKB	209395	40	17950	8	2.59 (1.44, 4.66)	3.17	0.0015
ELAVL3	BCAC	8235	3	8403	7	2.43 (0.787, 7.53)	1.54	0.1226	3.37	0.000763284
	UKB	209433	2	17956	2	10.0 (2.22, 45.6)	2.99	0.0028
MGAT5	UKB	209421	14	17955	3	4.46 (1.86, 10.6)	3.36	0.0008	3.36	0.000770027
CDH1	BCAC	8237	1	8407	3	1.98 (0.372, 10.5)	0.8	0.4235	3.36	0.00077641
	UKB	209427	8	17954	4	5.14 (1.97, 13.4)	3.34	0.0008
ADCY7	BCAC	8228	10	8405	5	0.504 (0.197, 1.29)	-1.43	0.153	-3.33	0.000866185
	UKB	209066	369	17936	22	0.591 (0.42, 0.833)	-3.01	0.0026
NDST2	BCAC	8236	2	8403	7	2.46 (0.776, 7.77)	1.53	0.1267	3.33	0.000871833
	UKB	209370	65	17946	12	2.10 (1.28, 3.43)	2.96	0.0031
LRRC14B	BCAC	8238	0	8399	11	20.5 (3.02, 139)	3.09	0.002	3.32	0.000904778
	UKB	209311	124	17942	16	1.57 (1.05, 2.34)	2.21	0.0272
CDX1	BCAC	4777	0	5209	1	4.78 (0.0806, 284)	0.75	0.4526	3.3	0.00096604
	UKB	209429	6	17955	3	6.36 (2.12, 19.1)	3.29533	0.0009829
*The counts are for female cases and controls only but odds-ratios and results are from incoporating males and family history data - see methods

## Sheet: Supplementary Table 5
Supplementary Table 5. Association results for PTVs and overall breast cancer, restricting cases to age <=50. All genes associated at P<0.001 in the meta-analysis are listed, followed by other genes that had P<0.0001 in ST3 for the analysis with all cases. Z-scores are from testing H0:β=ln(Odds Ratio)=0 (2-tailed). P-values are unadjusted for multiple testing.
		Dataset Level Results							Meta-Analysis results
		Controls*		Cases*		Odds Ratio	Z-score	P-value	Z-score	P-value
		Non-Carriers	Carriers	Non-Carriers	Carriers
BRCA2	BCAC	8220	18	5722	58	4.94 (3.1, 7.88)	6.71711	1.846e-11	28.4376	6.94055e-178
	UKB	208979	439	4202	93	10 (8.54, 11.8)	28.0672	2.702e-173
BRCA1	BCAC	8232	6	5735	45	8.94 (4.64, 17.2)	6.5364	6.268e-11	24.0339	1.23016e-127
	UKB	209321	97	4246	49	21 (16.3, 27.1)	23.3512	1.581e-120
CHEK2	BCAC	8199	39	5684	96	2.95 (2.14, 4.07)	6.57751	4.763e-11	13.736	6.17571e-43
	UKB	208427	991	4237	58	2.81 (2.38, 3.33)	12.1237	8.129e-34
PALB2	BCAC	8234	4	5777	3	1.06 (0.279, 4.01)	0.0821912	0.9345	13.4933	1.71363e-41
	UKB	209126	292	4258	37	5.89 (4.65, 7.46)	14.6529	1.226e-48
ATM	BCAC	8219	19	5751	29	2.03 (1.23, 3.34)	2.79	0.00531	8.55	1.23e-17
	UKB	208938	480	4269	26	2.78 (2.17, 3.55)	8.11	4.97e-17
MAP3K1	BCAC	8237	1	5775	5	5.41 (1.03, 28.3)	1.99763	0.04576	6.28755	3.22518e-10
	UKB	209396	22	4291	4	9.7 (4.61, 20.4)	5.98525	2.17e-09
MGAT5	UKB	209404	14	4293	2	10.1 (3.9, 26.2)	4.75926	1.938e-06	4.75926	1.94305e-06
CDX1	BCAC	4777	0	3514	1	8.31 (0.0833, 830)	0.90166	0.3673	4.26895	1.96397e-05
	UKB	209412	6	4293	2	14 (4.16, 47.3)	4.25923	2.057e-05
OSTN	BCAC	8238	0	5777	3	10.1 (0.694, 146)	1.69231	0.09052	4.24261	2.20931e-05
	UKB	209403	15	4293	2	7.26 (2.67, 19.7)	3.89052	0.0001005
ACER3	BCAC	3461	0	2264	1	8.18 (0.0625, 1070)	0.845	0.398	3.88	0.000104
	UKB	209409	9	4294	1	11.2 (3.28, 38)	3.86	0.000113
CPEB1	UKB	209416	2	4294	1	37.7 (5.86, 243)	3.82186	0.0001326	3.82186	0.00013245
GREB1L	BCAC	4777	0	3514	1	8.17 (0.0689, 968)	0.862069	0.3888	3.76379	0.000167357
	UKB	209410	8	4295	0	10.4 (3.04, 35.8)	3.72636	0.0001937
TRIB1	UKB	209411	7	4294	1	12.5 (3.33, 46.8)	3.7437	0.0001811	3.7437	0.000181333
POLR3A	BCAC	8231	7	5773	7	1.57 (0.609, 4.07)	0.936596	0.349	3.65428	0.000257904
	UKB	209251	167	4285	10	2.21 (1.43, 3.41)	3.5751	0.0003493
PAIP2B	UKB	209414	4	4295	0	18.5 (3.86, 88.9)	3.64522	0.0002667	3.64522	0.000267161
ZNF280C	UKB	209415	3	4293	2	18.9 (3.85, 92.7)	3.61912	0.0002953	3.61912	0.000295609
PACSIN1	UKB	209416	2	4293	2	17.5 (3.68, 83.4)	3.59844	0.0003203	3.59844	0.000320129
RANGAP1	BCAC	4774	3	3515	0	1.83e-13 (0, Inf)	-0.00795282	0.9937	3.59513	0.000324229
	UKB	209391	27	4294	1	5.26 (2.29, 12.1)	3.91694	8.968e-05
NMS	BCAC	8068	170	5624	156	1.24 (0.998, 1.54)	1.9375	0.0527	3.58796	0.000333279
	UKB	209233	185	4287	8	2 (1.29, 3.12)	3.07244	0.00212
DLK1	UKB	209415	3	4294	1	20.2 (3.85, 106)	3.55437	0.000379	3.55437	0.000378881
CANX	BCAC	3453	8	2261	4	0.728 (0.232, 2.29)	-0.543028	0.5871	3.52274	0.000427108
	UKB	209412	6	4293	2	14.1 (3.94, 50.4)	4.06827	4.752e-05
KIF2A	UKB	209405	13	4293	2	6.89 (2.35, 20.2)	3.51794	0.000436	3.51794	0.000434903
CCT6A	UKB	209416	2	4295	0	29.1 (4.4, 193)	3.49471	0.0004741	3.49471	0.000474572
BMP5	BCAC	3460	1	2264	1	1.35 (0.0941, 19.3)	0.219514	0.8262	3.49022	0.000482625
	UKB	209392	26	4291	4	4.92 (2.12, 11.4)	3.70491	0.0002103
NUTM2B	BCAC	3461	0	2263	2	75.5 (0.599, 9530)	1.75203	0.07976	3.48201	0.000497674
	UKB	209377	41	4292	3	3.38 (1.54, 7.43)	3.03687	0.002395
ATRIP	BCAC	8235	3	5776	4	2.78 (0.742, 10.4)	1.51641	0.1295	3.4681	0.000524157
	UKB	209361	57	4293	2	3.03 (1.51, 6.08)	3.12306	0.001782
TMEM31	UKB	209412	6	4293	2	12.3 (2.98, 51.1)	3.46525	0.0005307	3.46525	0.000529737
LYZL2	BCAC	4777	0	3513	2	77.8 (0.531, 11400)	1.71148	0.08707	3.46192	0.000536331
	UKB	209399	19	4291	4	4.68 (1.73, 12.7)	3.03245	0.002421
ZMYND10	BCAC	8237	1	5775	5	7.37 (1.36, 40)	2.31384	0.02069	3.44501	0.000571043
	UKB	209371	47	4291	4	2.98 (1.37, 6.5)	2.75497	0.005891
IL20RA	UKB	209382	36	4293	2	4.01 (1.8, 8.94)	3.39692	0.0006827	3.39692	0.000681492
FABP3	UKB	209412	6	4294	1	10.8 (2.73, 42.9)	3.38834	0.0007047	3.38834	0.000703181
CYBC1	BCAC	8236	2	5779	1	0.586 (0.0564, 6.09)	-0.447364	0.6545	3.36919	0.000753901
	UKB	209416	2	4294	1	44.9 (6.51, 310)	3.85997	0.0001133
TRAF6	UKB	209415	3	4294	1	14.5 (3.04, 69.2)	3.35214	0.0008025	3.35214	0.000801902
GOT1	BCAC	3461	0	2264	1	6.27 (0.0575, 684)	0.766917	0.4432	3.35007	0.000807921
	UKB	209388	30	4293	2	4.4 (1.83, 10.6)	3.31692	0.0009138
BABAM1	UKB	209407	11	4294	1	7.56 (2.31, 24.8)	3.34435	0.0008268	3.34435	0.000824759
PRDM13	BCAC	3461	0	2264	1	6.76 (0.101, 452)	0.891791	0.3727	3.34238	0.000830641
	UKB	209415	3	4295	0	18 (3.16, 102)	3.25484	0.001136
ZNF230	BCAC	3461	0	2264	1	13.8 (0.174, 1080)	1.17586	0.2396	3.33533	0.000851983
	UKB	209413	5	4294	1	10.5 (2.41, 46.2)	3.125	0.001775
COL12A1	BCAC	8234	4	5777	3	0.766 (0.19, 3.09)	-0.374121	0.7084	3.32575	0.000881812
	UKB	209365	53	4289	6	3.52 (1.83, 6.75)	3.78118	0.0001565
ADIPOR2	BCAC	8238	0	5779	1	8.17 (0.0689, 968)	0.862069	0.3888	3.31177	0.000927088
	UKB	209405	13	4293	2	6.23 (2.06, 18.9)	3.23431	0.001216
C6orf89	BCAC	8233	5	5768	12	3.44 (1.36, 8.7)	2.61035	0.009065	3.30234	0.000958822
	UKB	209268	150	4288	7	1.9 (1.14, 3.17)	2.47215	0.01342
...
BARD1	BCAC	8231	7	5772	8	1.99 (0.799, 4.94)	1.47676	0.1397	3.27976	0.00103896
	UKB	209346	72	4290	5	2.54 (1.36, 4.73)	2.9351	0.003328
...
LZTR1	BCAC	8227	11	5764	16	2.25 (1.13, 4.48)	2.30253	0.02129	2.7546	0.00587642
	UKB	209017	401	4278	17	1.4 (1.01, 1.96)	2.00828	0.04462
*The counts are for female cases and controls only but odds-ratios and results are from incoporating males and family history data - see methods

## Sheet: Supplementary Table 6
Supplementary Table 6. Association results for PTVs for breast cancer subtypes, based on the BCAC dataset. Genes associated at P<0.001 for each analysis are included. Z-scores are from testing H0:β=ln(Odds Ratio)=0 (2-tailed). P-values are unadjusted for multiple testing.
ER status
Gene	Controls		Cases ER+		Cases ER-		Case Only: ER- vs ER+			ER+ vs Control			ER- vs Control
	Non-Carriers	Carriers	Non-Carriers	Carriers	Non-Carriers	Carriers	Odds Ratio	z-score	p-value	Odds Ratio	z-score	p-value	Odds Ratio	z-score	p-value
ATM	8219	19	6278	46	1776	4	0.310 (0.111, 0.865), 0.0254	-2.23621	0.02536	3.220 (1.880, 5.500), 2.02e-05	4.26122	2.017e-05	0.962 (0.326, 2.840), 0.944	-0.0706981	0.9436
BRCA1	8232	6	6305	19	1747	33	5.550 (3.130, 9.850), 4.84e-09	5.85383	4.839e-09	4.470 (1.780, 11.200), 0.00142	3.19054	0.001421	24.900 (10.400, 59.800), 5.46e-13	7.21462	5.464e-13
BRCA2	8220	18	6265	59	1762	18	0.912 (0.533, 1.560), 0.737	-0.335985	0.7368	4.730 (2.780, 8.040), 9.44e-09	5.74279	9.442e-09	4.390 (2.270, 8.490), 1.06e-05	4.40345	1.061e-05
CHEK2	8199	39	6208	116	1764	16	0.488 (0.288, 0.827), 0.00767	-2.66667	0.007669	3.890 (2.700, 5.610), 3.28e-13	7.2815	3.282e-13	1.910 (1.070, 3.440), 0.0297	2.17409	0.02969
SLAMF8	8142	96	6229	95	1734	46	1.340 (0.917, 1.960), 0.131	1.50983	0.1312	1.390 (1.030, 1.860), 0.0296	2.17608	0.02955	1.900 (1.310, 2.750), 0.000763	3.3667	0.0007632
TBC1D9B	8235	3	6320	4	1773	7	6.550 (1.900, 22.600), 0.0029	2.97781	0.002895	1.820 (0.407, 8.170), 0.433	0.784557	0.4328	11.600 (3.000, 45.200), 0.000383	3.55077	0.0003831
PR status
Gene	Controls		Cases ER+		Cases ER-		Case Only: PR- vs ER+			PR+ vs Control			PR- vs Control
	Non-Carriers	Carriers	Non-Carriers	Carriers	Non-Carriers	Carriers	Odds Ratio	z-score	p-value	Odds Ratio	z-score	p-value	Odds Ratio	z-score	p-value
ATM	8219	19	4391	33	2013	7	0.466 (0.205, 1.060), 0.0676	-1.82727	0.06765	3.290 (1.860, 5.810), 3.94e-05	4.11176	3.94e-05	1.510 (0.632, 3.600), 0.355	0.925501	0.3548
BRCA1	8232	6	4407	17	1989	31	3.770 (2.070, 6.860), 1.37e-05	4.34939	1.366e-05	4.720 (1.860, 12.000), 0.0011	3.26398	0.001099	18.100 (7.520, 43.500), 1.02e-10	6.4635	1.025e-10
BRCA2	8220	18	4376	48	1996	24	1.040 (0.635, 1.710), 0.868	0.165838	0.8683	4.630 (2.680, 7.980), 3.56e-08	5.51277	3.555e-08	4.860 (2.620, 9.000), 4.89e-07	5.03023	4.886e-07
CHEK2	8199	39	4349	75	1992	28	0.792 (0.510, 1.230), 0.301	-1.03516	0.3006	3.820 (2.580, 5.650), 1.76e-11	6.72353	1.76e-11	3.010 (1.840, 4.910), 1.13e-05	4.3917	1.13e-05
DGAT2	8226	12	4411	13	2009	11	1.900 (0.849, 4.260), 0.118	1.56192	0.1183	2.220 (1.010, 4.880), 0.0476	1.98061	0.04761	4.090 (1.790, 9.320), 0.000821	3.34601	0.0008206
SPSB2	8232	6	4420	4	2011	9	4.940 (1.520, 16.100), 0.0081	2.64833	0.008098	1.270 (0.357, 4.530), 0.71	0.371971	0.7099	6.090 (2.140, 17.300), 0.000694	3.39155	0.000694
Triple Negative status
Gene	Controls		Cases ER+		Cases ER-		Case Only: TN vs not TN			TN Case vs Control			not TN Case vs Control
	Non-Carriers	Carriers	Non-Carriers	Carriers	Non-Carriers	Carriers	Odds Ratio	z-score	p-value	Odds Ratio	z-score	p-value	Odds Ratio	z-score	p-value
ARSB	8236	2	682	4	7721	3	0.075 (0.016, 0.348), 0.000945	-3.30609	0.0009449	22.200 (4.010, 123.000), 0.000382	3.5526	0.0003819	1.720 (0.286, 10.300), 0.554	0.591455	0.5542
ATM	8219	19	684	2	7670	54	2.270 (0.548, 9.370), 0.259	1.12892	0.2589	1.250 (0.290, 5.410), 0.762	0.302238	0.7625	3.040 (1.800, 5.150), 3.33e-05	4.14989	3.328e-05
BRCA1	8232	6	668	18	7690	34	0.216 (0.119, 0.390), 3.85e-07	-5.07616	3.849e-07	32.900 (12.900, 83.900), 2.69e-13	7.30906	2.691e-13	6.760 (2.830, 16.100), 1.66e-05	4.30568	1.66e-05
BRCA2	8220	18	673	13	7660	64	0.524 (0.283, 0.970), 0.0398	-2.05626	0.03975	8.180 (3.950, 17.000), 1.51e-08	5.65967	1.51e-08	4.240 (2.500, 7.160), 7.24e-08	5.38433	7.236e-08
CASP8	8235	3	682	4	7723	1	0.021 (0.002, 0.190), 0.000607	-3.43021	0.0006066	21.000 (4.590, 96.500), 8.78e-05	3.9225	8.783e-05	0.366 (0.038, 3.530), 0.384	-0.86949	0.3845
CHEK2	8199	39	680	6	7593	131	2.010 (0.876, 4.590), 0.0998	1.64554	0.09983	1.830 (0.770, 4.360), 0.171	1.36935	0.171	3.580 (2.500, 5.140), 3.97e-12	6.93855	3.974e-12
CNTNAP3	8195	43	672	14	7694	30	0.215 (0.110, 0.418), 6.12e-06	-4.52059	6.124e-06	3.520 (1.890, 6.580), 7.6e-05	3.95729	7.605e-05	0.833 (0.521, 1.330), 0.445	-0.764092	0.4446
FAM83A	8160	78	671	15	7653	71	0.374 (0.211, 0.664), 0.000781	-3.35956	0.0007812	2.470 (1.400, 4.330), 0.00166	3.1442	0.001665	0.941 (0.680, 1.300), 0.716	-0.364393	0.7155
MAPK13	8211	27	679	7	7712	12	0.149 (0.057, 0.390), 0.000103	-3.88447	0.0001026	3.240 (1.400, 7.530), 0.00628	2.73361	0.006275	0.509 (0.257, 1.010), 0.0525	-1.93892	0.05252
PFKL	8236	2	682	4	7723	1	0.022 (0.002, 0.208), 0.000846	-3.33772	0.0008462	21.800 (3.920, 121.000), 0.000431	3.52034	0.0004306	0.554 (0.050, 6.150), 0.631	-0.480537	0.6308
SLC30A9	8237	1	683	3	7723	1	0.021 (0.002, 0.204), 0.000895	-3.32219	0.0008954	44.700 (4.520, 442.000), 0.00115	3.25064	0.001153	1.100 (0.068, 17.700), 0.946	0.0675458	0.9461
THSD1	8236	2	683	3	7721	3	0.065 (0.013, 0.336), 0.0011	-3.26477	0.001095	21.200 (3.480, 129.000), 0.000922	3.31344	0.000922	1.330 (0.222, 7.990), 0.753	0.314689	0.753
TINAG	8233	5	682	4	7720	4	0.084 (0.020, 0.350), 0.000674	-3.39973	0.0006741	10.600 (2.810, 40.200), 0.000497	3.48166	0.0004973	0.762 (0.204, 2.850), 0.686	-0.404252	0.686
WBP11	4757	20	351	1	4811	47	3.720 (0.510, 27.100), 0.195	1.29586	0.1948	0.641 (0.086, 4.790), 0.665	-0.432814	0.665	2.480 (1.460, 4.200), 0.000741	3.37361	0.000741

## Sheet: Supplementary Table 7
Supplementary Table 7. Association results for rare missense variants and overall breast cancer. All genes associated at P<0.001 in the meta-analysis are listed. Z-scores are from testing H0:β=ln(Odds Ratio)=0 (2-tailed). P-values are unadjusted for multiple testing.
		Dataset Level Results							Meta-Analysis Results
		Controls*		Cases*		Odds Ratio	Z-score	P-value	Z-score	P-value
		Non-Carriers	Carriers	Non-Carriers	Carriers
CHEK2	BCAC	8185	53	8308	102	1.83 (1.4, 2.38)	4.47	8e-06	8.88	6.96e-19
	UKB	206765	2670	17627	331	1.43 (1.31, 1.57)	7.71	1.29e-14
SAMHD1	BCAC	8193	45	8357	53	1.17 (0.845, 1.62)	0.95	0.343	4.37	1.22e-05
	UKB	207805	1630	17771	187	1.31 (1.16, 1.47)	4.39	1.13e-05
HCN2	BCAC	8203	35	8347	63	1.52 (1.1, 2.12)	2.5	0.0123	4.27	1.96e-05
	UKB	207114	2321	17719	239	1.21 (1.09, 1.34)	3.54	0.000402
CLIC6	BCAC	8164	74	8372	38	0.543 (0.388, 0.759)	-3.58	0.000349	-4.17	3e-05
	UKB	204827	4608	17616	342	0.882 (0.812, 0.96)	-2.93	0.00344
ACTL8	BCAC	8208	30	8361	49	1.41 (0.983, 2.03)	1.87	0.0621	4.03	5.54e-05
	UKB	208540	895	17853	105	1.34 (1.14, 1.57)	3.58	0.000348
POU5F1	UKB	208936	499	17892	66	1.51 (1.23, 1.85)	3.92	8.78e-05	3.92	8.8e-05
FZD5	BCAC	8206	32	8384	26	0.734 (0.472, 1.14)	-1.37	0.171	-3.87	0.00010856
	UKB	208430	1005	17892	66	0.696 (0.573, 0.846)	-3.63	0.00028
RFLNB	BCAC	3456	5	3190	10	1.9 (0.801, 4.54)	1.46	0.145	3.86	0.00011375
	UKB	208832	603	17887	71	1.41 (1.17, 1.71)	3.58	0.000344
UGT2B11	BCAC	8161	77	8314	96	1.18 (0.922, 1.5)	1.31	0.191	3.79	0.00014903
	UKB	206340	3095	17645	313	1.18 (1.08, 1.29)	3.58	0.000346
SLC66A1	BCAC	8199	39	8390	20	0.558 (0.351, 0.885)	-2.48	0.0133	-3.77	0.00016323
	UKB	208556	879	17902	56	0.73 (0.594, 0.897)	-3	0.0027
CATSPERZ	BCAC	8224	14	8388	22	1.58 (0.918, 2.71)	1.65	0.0993	3.72	0.00020182
	UKB	209052	383	17904	54	1.49 (1.18, 1.89)	3.33	0.000864
EXOC4	BCAC	8154	84	8334	76	0.992 (0.768, 1.28)	-0.06	0.952	-3.59	0.00033101
	UKB	207396	2039	17835	123	0.766 (0.67, 0.874)	-3.94	8.06e-05
RPGR	BCAC	8182	56	8371	39	0.677 (0.477, 0.96)	-2.19	0.0288	-3.59	0.00033571
	UKB	208202	1233	17873	85	0.755 (0.625, 0.911)	-2.93	0.00336
OPRD1	BCAC	8212	26	8387	23	0.909 (0.573, 1.44)	-0.41	0.685	3.56	0.00036531
	UKB	208894	541	17892	66	1.51 (1.24, 1.83)	4.13	3.56e-05
PPP1R3B	BCAC	8220	18	8370	40	1.92 (1.24, 2.99)	2.9	0.00374	3.51	0.00044116
	UKB	208898	537	17899	59	1.31 (1.06, 1.61)	2.52	0.0119
CILK1	BCAC	8191	47	8376	34	0.735 (0.508, 1.06)	-1.63	0.103	-3.48	0.00049366
	UKB	208310	1125	17888	70	0.754 (0.63, 0.902)	-3.08	0.00204
C12orf54	BCAC	8216	22	8402	8	0.548 (0.288, 1.04)	-1.84	0.0661	-3.44	0.00057693
	UKB	209183	252	17947	11	0.515 (0.33, 0.802)	-2.94	0.0033
ZNF688	BCAC	8223	15	8387	23	1.46 (0.857, 2.51)	1.39	0.163	3.42	0.00063598
	UKB	208699	736	17869	89	1.32 (1.11, 1.58)	3.12	0.0018
SOSTDC1	BCAC	8226	12	8389	21	1.68 (0.953, 2.97)	1.79	0.0729	3.4	0.00068298
	UKB	208840	595	17887	71	1.34 (1.1, 1.62)	2.91	0.00362
ADSS2	BCAC	8215	23	8381	29	1.1 (0.699, 1.73)	0.41	0.679	3.39	0.0006883
	UKB	208855	580	17883	75	1.42 (1.17, 1.72)	3.56	0.000373
RNF41	BCAC	8232	6	8401	9	1.19 (0.534, 2.66)	0.43	0.667	3.39	0.00069215
	UKB	208830	605	17885	73	1.42 (1.17, 1.72)	3.55	0.000386
ENTREP1	BCAC	8169	69	8360	50	0.762 (0.561, 1.03)	-1.75	0.0804	-3.38	0.00073065
	UKB	207521	1914	17819	139	0.822 (0.72, 0.938)	-2.91	0.00362
WDR82	BCAC	8236	2	8401	9	2.05 (0.742, 5.64)	1.38	0.166	3.37	0.00075416
	UKB	209331	104	17945	13	1.9 (1.26, 2.86)	3.07	0.00212
AOC2	BCAC	8139	99	8334	76	0.749 (0.582, 0.964)	-2.24	0.0249	-3.34	0.00084032
	UKB	205850	3585	17691	267	0.879 (0.799, 0.968)	-2.63	0.00844
CRABP2	BCAC	8231	7	8396	14	1.48 (0.735, 2.97)	1.1	0.274	3.33	0.0008604
	UKB	208918	517	17893	65	1.39 (1.13, 1.71)	3.17	0.00154
H3C13	BCAC	8219	19	8392	18	0.972 (0.575, 1.64)	-0.11	0.915	3.33	0.00087529
	UKB	209125	310	17920	38	1.62 (1.26, 2.09)	3.73	0.000191
GABRG3	BCAC	8209	29	8391	19	0.627 (0.378, 1.04)	-1.81	0.0707	-3.32	0.00089798
	UKB	208804	631	17921	37	0.704 (0.552, 0.899)	-2.82	0.00482
GTF2H4	UKB	208185	1250	17821	137	1.26 (1.1, 1.45)	3.32	0.000911	3.32	0.00091197
*The counts are for female cases and controls only but odds-ratios and results are from incoporating males and family history data - see methods

## Sheet: Supplementary Table 8
Supplementary Table 8. Association results for PTVs or deleterious missense variants (CADD) and overall breast cancer. All genes associated at P<0.001 in the meta-analysis are listed. Z-scores are from testing H0:β=ln(Odds Ratio)=0 (2-tailed). P-values are unadjusted for multiple testing.
		Dataset Level Results							Meta-Analysis Results
		Controls*		Cases*		Odds Ratio	Z-score	P-value	Z-score	P-value
		Non-Carriers	Carriers	Non-Carriers	Carriers
CHEK2	BCAC	8142	96	8137	273	2.33 (1.94, 2.8)	9.11	8.22e-20	17.47	2.57e-68
	UKB	206101	3334	17454	504	1.78 (1.65, 1.92)	15.01	5.97e-51
BRCA2	BCAC	8009	229	8128	282	1.2 (1.03, 1.39)	2.4	0.01645	13.57	6.3e-42
	UKB	205040	4395	17384	574	1.62 (1.51, 1.73)	13.87	9.08e-44
PALB2	BCAC	8157	81	8320	90	1.08 (0.844, 1.38)	0.62	0.5381	10.4	2.41e-25
	UKB	208188	1247	17753	205	1.96 (1.74, 2.2)	11.22	3.37e-29
ATM	BCAC	8212	26	8347	63	2.13 (1.49, 3.06)	4.12	3.75e-05	9.62	6.38e-22
	UKB	208860	575	17860	98	2.11 (1.78, 2.49)	8.7	3.45e-18
BRCA1	BCAC	8115	123	8219	191	1.45 (1.2, 1.75)	3.88	0.0001027	8.77	1.78e-18
	UKB	207523	1912	17716	242	1.52 (1.37, 1.69)	7.87	3.68e-15
CDKN2A	BCAC	8232	6	8400	10	1.82 (0.787, 4.2)	1.4	0.1616	4.93	8.26e-07
	UKB	209302	133	17930	28	2.25 (1.62, 3.14)	4.79	1.67e-06
SAMHD1	BCAC	8205	33	8359	51	1.42 (0.997, 2.04)	1.95	0.05181	4.42	9.73e-06
	UKB	208642	793	17851	107	1.4 (1.18, 1.65)	3.97	7.1e-05
MRPL27	BCAC	8214	24	8396	14	0.582 (0.328, 1.03)	-1.86	0.06318	-4.22	2.45e-05
	UKB	208911	524	17935	23	0.564 (0.419, 0.758)	-3.79	0.0001518
EXOC4	BCAC	8112	126	8316	94	0.86 (0.69, 1.07)	-1.33	0.1832	-4.11	3.88e-05
	UKB	207657	1778	17860	98	0.75 (0.649, 0.866)	-3.92	8.76e-05
PPP1R3B	BCAC	8224	14	8377	33	1.99 (1.21, 3.28)	2.69	0.00705	4.03	5.61e-05
	UKB	209167	268	17925	33	1.56 (1.19, 2.06)	3.18	0.001463
NDUFB1	BCAC	8222	16	8405	5	0.472 (0.21, 1.06)	-1.81	0.06953	-3.72	0.00019773
	UKB	208902	533	17934	24	0.628 (0.474, 0.831)	-3.26	0.001121
CREB3L3	BCAC	8204	34	8357	53	1.39 (0.986, 1.97)	1.88	0.06004	3.65	0.00026083
	UKB	208598	837	17873	85	1.31 (1.11, 1.55)	3.15	0.001634
FAM9A	BCAC	8231	7	8391	19	2.22 (1.13, 4.36)	2.32	0.02041	3.63	0.00027981
	UKB	209213	222	17924	34	1.61 (1.17, 2.21)	2.92	0.003463
LRP1B	BCAC	7872	366	8099	311	0.87 (0.764, 0.991)	-2.1	0.03548	-3.63	0.00028151
	UKB	201888	7547	17361	597	0.904 (0.847, 0.965)	-3.02	0.002503
EMSY	BCAC	8236	2	8403	7	5.22 (1.21, 22.5)	2.22	0.02662	3.58	0.00034361
	UKB	209374	61	17948	10	2.14 (1.28, 3.56)	2.91	0.003603
ZFYVE19	BCAC	5510	2728	5312	3098	1.08 (1.01, 1.15)	2.29	0.02193	3.56	0.00036617
	UKB	88176	121259	7384	10574	1.03 (1.01, 1.06)	2.86	0.00427
EDN3	BCAC	8224	14	8385	25	1.4 (0.83, 2.35)	1.26	0.2091	3.56	0.00036912
	UKB	209237	198	17931	27	1.7 (1.24, 2.31)	3.35	0.0008198
PPP1R15A	BCAC	8160	78	8334	76	0.893 (0.684, 1.17)	-0.83	0.4041	-3.56	0.00037492
	UKB	208403	1032	17907	51	0.704 (0.58, 0.855)	-3.54	0.0003992
GBP2	BCAC	8210	28	8389	21	0.717 (0.445, 1.16)	-1.36	0.1724	-3.54	0.00040488
	UKB	208951	484	17933	25	0.607 (0.45, 0.819)	-3.27	0.001088
CDH13	BCAC	8150	88	8332	78	0.893 (0.691, 1.15)	-0.87	0.384	-3.51	0.00044586
	UKB	207914	1521	17849	109	0.762 (0.653, 0.888)	-3.47	0.0005162
TAS2R30	UKB	209354	81	17945	13	2.21 (1.42, 3.44)	3.5	0.0004699	3.5	0.00047108
SH3GLB2	BCAC	8208	30	8372	38	1.4 (0.949, 2.07)	1.7	0.09002	3.44	0.00058871
	UKB	208752	683	17887	71	1.32 (1.1, 1.59)	3	0.002705
FZD5	BCAC	8210	28	8387	23	0.749 (0.464, 1.21)	-1.19	0.2348	-3.4	0.00068518
	UKB	208656	779	17905	53	0.697 (0.559, 0.87)	-3.19	0.001407
S100G	BCAC	8234	4	8402	8	1.25 (0.471, 3.3)	0.45	0.6558	3.39	0.00068954
	UKB	209401	34	17948	10	3.06 (1.65, 5.69)	3.54	0.000396
EQTN	BCAC	8221	17	8380	30	1.43 (0.896, 2.3)	1.5	0.1332	3.39	0.00070083
	UKB	208834	601	17887	71	1.35 (1.11, 1.64)	3.04	0.002372
FANCM	BCAC	8055	183	8208	202	1.1 (0.931, 1.3)	1.12	0.2635	3.36	0.0007844
	UKB	205847	3588	17616	342	1.15 (1.06, 1.25)	3.19	0.001443
MAK	BCAC	8171	67	8362	48	0.698 (0.509, 0.957)	-2.23	0.02551	-3.36	0.00079346
	UKB	208192	1243	17879	79	0.799 (0.677, 0.943)	-2.66	0.007914
MTMR8	BCAC	8179	59	8330	80	1.2 (0.915, 1.59)	1.33	0.1846	3.34	0.00083089
	UKB	208545	890	17852	106	1.32 (1.1, 1.57)	3.07	0.002142
IMPG2	BCAC	8149	89	8298	112	1.27 (1.01, 1.59)	2.09	0.03656	3.33	0.00087243
	UKB	207415	2020	17741	217	1.17 (1.04, 1.31)	2.69	0.007075
KLHL32	BCAC	8175	63	8370	40	0.69 (0.492, 0.969)	-2.14	0.03215	-3.32	0.00090922
	UKB	208448	987	17896	62	0.775 (0.642, 0.935)	-2.66	0.007903
NR2C2AP	BCAC	8229	9	8393	17	1.69 (0.88, 3.25)	1.58	0.1152	3.31	0.00093767
	UKB	209336	99	17942	16	1.87 (1.23, 2.85)	2.91	0.003564
GLIS3	BCAC	8084	154	8281	129	0.865 (0.712, 1.05)	-1.46	0.1435	-3.3	0.00096148
	UKB	206983	2452	17774	184	0.839 (0.747, 0.942)	-2.96	0.003067
CDX1	BCAC	4777	0	5209	1	4.78 (0.0806, 284)	0.75	0.4526	3.3	0.00096604
	UKB	209429	6	17955	3	6.36 (2.12, 19.1)	3.3	0.0009829
*The counts are for female cases and controls only but odds-ratios and results are from incoporating males and family history data - see methods

## Sheet: Supplementary Table 9
Supplementary Table 9. Association results for PTVs or deleterious missense variants (Helix) and overall breast cancer. All genes associated at P<0.001 in the meta-analysis are listed. Z-scores are from testing H0:β=ln(Odds Ratio)=0 (2-tailed). P-values are unadjusted for multiple testing.
		Dataset Level Results							Meta-Analysis Results
		Controls*		Cases*		Odds Ratio	Z-score	P-value	Z-score	P-value
		Non-Carriers	Carriers	Non-Carriers	Carriers
BRCA2	BCAC	8180	58	8285	125	1.99 (1.54, 2.56)	5.32	1.03e-07	21.57	3.65e-103
	UKB	207854	1581	17624	334	2.74 (2.49, 3)	21.34	4.75e-101
CHEK2	BCAC	8162	76	8185	225	2.39 (1.95, 2.92)	8.43	3.63e-17	17.86	2.43e-71
	UKB	207479	1956	17612	346	2.08 (1.9, 2.28)	15.77	4.83e-56
BRCA1	BCAC	8221	17	8335	75	3.29 (2.23, 4.84)	6.03	1.61e-09	17.73	2.46e-70
	UKB	209055	380	17840	118	4 (3.4, 4.7)	16.76	4.63e-63
PALB2	BCAC	8200	38	8371	39	1.06 (0.732, 1.54)	0.31	0.754	12.52	6.03e-36
	UKB	208789	646	17814	144	2.72 (2.36, 3.14)	13.7	9.69e-43
ATM	BCAC	8219	19	8354	56	2.6 (1.73, 3.91)	4.57	4.79e-06	10.31	6.19e-25
	UKB	208955	480	17866	92	2.31 (1.93, 2.76)	9.24	2.38e-20
LZTR1	BCAC	8216	22	8366	44	1.86 (1.23, 2.81)	2.93	0.00345	4.42	9.84e-06
	UKB	208795	640	17880	78	1.39 (1.16, 1.68)	3.51	0.000454
MAP3K1	BCAC	8235	3	8397	13	3 (1.23, 7.34)	2.41	0.0158	4.29	1.83e-05
	UKB	209353	82	17944	14	2.25 (1.45, 3.51)	3.6	0.000321
DCLK1	BCAC	8235	3	8403	7	1.96 (0.669, 5.72)	1.22	0.221	4.25	2.14e-05
	UKB	209360	75	17939	19	2.45 (1.6, 3.75)	4.12	3.76e-05
MDM4	BCAC	8235	3	8404	6	1.6 (0.546, 4.72)	0.86	0.391	4.03	5.64e-05
	UKB	209378	57	17947	11	2.73 (1.68, 4.44)	4.05	5.15e-05
STX3	BCAC	8236	2	8403	7	2.72 (0.846, 8.71)	1.68	0.0931	4.02	5.76e-05
	UKB	209353	82	17941	17	2.22 (1.45, 3.4)	3.66	0.000256
ATRIP	BCAC	8235	3	8393	17	4.35 (1.76, 10.7)	3.19	0.00143	3.97	7.3e-05
	UKB	209337	98	17944	14	1.88 (1.22, 2.89)	2.88	0.00399
CUL9	BCAC	8198	40	8337	73	1.59 (1.18, 2.16)	3.02	0.00251	3.88	0.00010332
	UKB	207180	2255	17720	238	1.17 (1.05, 1.3)	2.87	0.00417
BARD1	BCAC	8224	14	8384	26	1.72 (1.02, 2.89)	2.05	0.0405	3.84	0.00012194
	UKB	209159	276	17919	39	1.57 (1.2, 2.05)	3.28	0.00103
PFDN5	BCAC	8234	4	8405	5	1.12 (0.392, 3.19)	0.21	0.835	3.81	0.00013661
	UKB	209344	91	17939	19	2.34 (1.56, 3.51)	4.12	3.78e-05
TGS1	BCAC	8222	16	8407	3	0.264 (0.0934, 0.746)	-2.51	0.0112	-3.74	0.00018282
	UKB	209213	222	17954	4	0.485 (0.3, 0.784)	-2.95	0.00317
MMP26	BCAC	8236	2	8407	3	2.1 (0.481, 9.18)	0.99	0.324	3.72	0.00019741
	UKB	209426	9	17952	6	5.25 (2.16, 12.8)	3.65	0.000262
CFAP126	BCAC	8236	2	8404	6	2.27 (0.65, 7.93)	1.28	0.199	3.71	0.00020588
	UKB	209416	19	17951	7	3.7 (1.78, 7.71)	3.5	0.00047
ZFYVE19	BCAC	5536	2702	5334	3076	1.08 (1.01, 1.15)	2.39	0.0167	3.56	0.00037024
	UKB	88404	121031	7405	10553	1.03 (1.01, 1.06)	2.81	0.00499
CYRIA	BCAC	8234	4	8400	10	2.52 (0.976, 6.52)	1.91	0.0563	3.5	0.0004614
	UKB	209117	318	17912	46	1.47 (1.14, 1.9)	2.97	0.00295
FLYWCH2	UKB	209430	5	17955	3	7.83 (2.42, 25.4)	3.43	0.000604	3.43	0.00060485
KRT28	BCAC	8228	10	8404	6	0.666 (0.283, 1.56)	-0.93	0.351	-3.41	0.00064739
	UKB	209227	208	17949	9	0.42 (0.252, 0.7)	-3.33	0.0008654
RTEL1	BCAC	8228	10	8404	6	0.693 (0.299, 1.61)	-0.86	0.392	-3.38	0.00072168
	UKB	209238	197	17951	7	0.387 (0.222, 0.676)	-3.34	0.000853
ADCY7	BCAC	8228	10	8405	5	0.504 (0.197, 1.29)	-1.43	0.153	-3.36	0.00077298
	UKB	209065	370	17936	22	0.588 (0.417, 0.828)	-3.04	0.00234
HEXIM1	BCAC	8235	3	8408	2	0.929 (0.236, 3.66)	-0.1	0.916	3.34	0.00082487
	UKB	209382	53	17942	16	2.57 (1.57, 4.22)	3.75	0.000177
VWA2	BCAC	3448	13	3185	15	1.23 (0.65, 2.32)	0.63	0.526	3.34	0.00083395
	UKB	209301	134	17936	22	1.85 (1.3, 2.64)	3.4	0.000684
LRRC14B	BCAC	8238	0	8399	11	20.5 (3.02, 139)	3.09	0.00199	3.32	0.00090478
	UKB	209311	124	17942	16	1.57 (1.05, 2.34)	2.21	0.0272
ZNF280C	UKB	209432	3	17955	3	10.3 (2.6, 41.2)	3.31	0.000918	3.31	0.00091681
TLCD4	BCAC	4776	1	5210	0	5.7e-13 (0, Inf)	-0.01	0.995	3.31	0.0009185
	UKB	209434	1	17956	2	24 (4.39, 131)	3.67	0.000243
CDX1	BCAC	4777	0	5209	1	4.78 (0.0806, 284)	0.75	0.453	3.3	0.00096604
	UKB	209429	6	17955	3	6.36 (2.12, 19.1)	3.3	0.000983
*The counts are for female cases and controls only but odds-ratios and results are from incoporating males and family history data - see methods

## Sheet: Supplementary Table 11
Supplementary Table 11. Pathological characteristics for carriers of variants in genes with P<0.0001 in the meta-analysis of PTVs
		All cases (N=8410)		BRCA1 PTV carriers (N=52)*			BRCA2 PTV carriers (N=77)*			CHEK2 PTV carriers (N=137)			PALB2 PTV carriers (N=6)*			ATM PTV carriers (N=56)			MAP3K1 PTV carriers (N=9)			LZTR1 PTV carriers (N=27)			ATRIP PTV carriers (N=13)			BARD1 PTV carriers (N=11)
		N	%	N	%	P	N	%	P	N	%	P	N	%	P	N	%	P	N	%	P	N	%	P	N	%	P	N	%	P
Invasiveness	Invasive	8123	96.84	50	98.04	0.9288	76	100	0.2104	134	97.8102	0.6834	6	100	1	52	92.8571	0.1846	9	100	1	26	96.3	1	13	100	1	11	100	1
	In-situ	265	3.16	1	1.96		0	0		3	2.18978		0	0		4	7.14286		0	0		1	3.7		0	0		0	0
	DK	22		1			1			0			0			0			0			0						0
Grade	1	1054	15.06	1	2.86	0.0002011	4	5.88235	0.006302	8	7.76699	0.752	1	16.6667	0.6368	7	14	0.8534	2	25	0.4	2	9.52	0.57	2	15.39	0.58	1	11.11	0.563
	2	3476	49.66	11	31.43		31	45.5882		64	62.1359		2	33.3333		25	50		4	50		11	52.38		5	38.46		4	44.44
	3	2470	35.29	23	65.71		33	48.5294		31	30.0971		3	50		18	36		2	25		8	38.1		6	46.15		4	44.44
	DK	1410		17			9			34			0			6			1			6			0			2
Morphology*	Lobular	818	10.24	0	0	0.02953	1	1.42857	0.04678	17	12.6866	0.2218	0	0	0.583	8	15.3846	0.01934	1	12.5	0.61	2	8	0.02	0	0	0.34	0	0	0.3716
	Ductal	6405	80.2	39	86.67		63	90		103	76.8657		6	100		38	73.0769		7	87.5		19	76		12	100		11	100
	Lobular and Ductal	333	4.17	0	0		3	4.28571		9	6.71642		0	0		6	11.5385		1	12.5		4	16		0	0		0	0
	Other	431	5.4	6	13.33		3	4.28571		5	3.73134		0	0		0	0		0	0		0	0		0	0		0	0
	DK	423		7			7			3			0			4			1			2			1			0
ER*	+	6324	78.04	19	36.54	1.409e-12	59	76.6234	0.8709	116	87.8788	0.008093	4	66.6667	0.8574	46	92	0.02634	7	77.78	1	19	73.08	0.7	13	100	0.11	8	72.73	0.9512
	-	1780	21.96	33	63.46		18	23.3766		16	12.1212		2	33.3333		4	8		2	22.22		7	26.92		0	0		3	27.27
	DK	306		0			0			5			0			6			0			1			0			0
PR*	+	4424	68.65	17	35.42	1.392e-06	48	66.6667	0.8122	75	72.8155	0.4174	3	50	0.5857	33	82.5	0.08493	4	57.14	0.8	15	62.5	0.67	5	62.5	1	6	66.67	1
	-	2020	31.35	31	64.58		24	33.3333		28	27.1845		3	50		7	17.5		3	42.86		9	37.5		3	37.5		3	33.33
	DK	1966		4			5			34			0			16			2			3			5			2
HER2*	+	1208	21.61	4	11.43	0.2069	10	17.8571	0.6012	24	26.6667	0.2956	1	16.6667	1	4	13.3333	0.3778	0	0	0.35	5	25	0.93	1	12.5	0.84	0	0	0.2908
	-	4382	78.39	31	88.57		46	82.1429		66	73.3333		5	83.3333		26	86.6667		7	100		15	75		7	87.5		8	100
	DK	2820		17			21			47						26			2			7			5			3
Triple Negative*	No	4386	86.47	17	48.57	2.426e-10	40	75.4717	0.03134	76	92.6829	0.135	4	66.6667	0.4109	25	92.5926	0.5158	4	66.67	0.41	8	42.11	0.37	6	85.71	1	6	75	0.6654
	Yes	686	13.53	18	51.43		13	24.5283		6	7.31707		2	33.3333		2	7.40741		2	33.33		3	15.79		1	14.29		2	25
	DK	3338		17			24			55			0			29			3			8			7			3
Age	≤50	6398	76.08	46	88.46	0.05275	61	79.22	0.6061	102	74.45	0.7277	4	66.67	0.9507	37	66.07	0.1088	5	55.56	0.2924	18	66.67	0.3565	6	46.15	0.02742	8	72.73	1
	>50	2012	23.93	6	11.54		16	20.78		35	25.55		2	33.33		19	33.93		4	44.44		9	33.33		7	53.85		3	27.27
*samples with previously identified pathogenic mutations in BRCA1, BRCA2 and PALB2 were excluded

## Sheet: Supplementary Table 12
Supplementary Table 12. Pathological characteristics for carriers of variants with P<0.0001 for the meta-analysis of PTVs or predicted deleterious (CADD) rare missense variants; excluding the known 5 genes - BRCA1, BRCA2, CHEK2, ATM and PALB2.
		All cases (N=8410)		SAMHD1 PTV or predicted deleterious (CADD) rare missense variant carriers (N=51)			CDKN2A PTV or predicted deleterious (CADD) rare missense variant carriers (N=10)			MRPL27 PTV or predicted deleterious (CADD) rare missense variant carriers (N=14)			EXOC4 PTV or predicted deleterious (CADD) rare missense variant carriers (N=94)			PPP1R3B PTV or predicted deleterious (CADD) rare missense variant carriers (N=33)
		N	%	N	%	P	N	%	P	N	%	P	N	%	P	N	%	P
Invasiveness	Invasive	8123	96.84	46	100	0.42	9	90	0.74	14	100	1	89	94.6809	0.36	31	93.9394	0.65
	In-situ	265	3.16	0	0		1	10		0	0		5	5.31915		2	6.45161
	DK	22		0			0			0			0			0
Grade	1	1054	15.06	3	7.5	0.66	4	50	0.17	2	18.1818	0.731	13	15.8537	0.8175	2	7.40741	0.3158
	2	3476	49.66	24	60		1	10		4	36.3636		38	46.3415		14	51.8519
	3	2470	35.29	13	32.5		3	30		5	45.4545		31	37.8049		11	40.7407
	DK	1410		11			2			3			12			6
Morphology*	Lobular	818	10.24	6	12.25	0.72	0	0	0.45	3	33.3333	0.04874	6	6.66667	0.5489	2	6.45161	0.6832
	Ductal	6405	80.2	38	77.55		9	90		5	55.5556		74	82.2222		28	90.3226
	Lobular and Ductal	333	4.17	3	6.12		0	0		1	11.1111		4	4.44444		1	3.22581
	Other	431	5.4	2	4.08		1	10		0			6	6.66667		0	0
	DK	423		2			0			5			4			2
ER*	+	6324	78.04	36	73.47	0.55	7	70	0.82	10	76.9231	1	68	73.1183	0.3049	21	72.4138	0.6115
	-	1780	21.96	13	26.53		3	30		3	23.0769		25	26.8817		8	27.5862
	DK	306		2			0			1			1			4
PR*	+	4424	68.65	26	70.27	0.97	5	55.56	0.63	8	72.7273	1	53	66.25	0.7301	14	56	0.25
	-	2020	31.35	11	29.73		4	44.44		3	27.2727		27	33.75		11	44
	DK	1966		14			1			3			14			8
HER2*	+	1208	21.61	7	22.58	1	1	11.11	0.71	3	33.3333	0.6528	8	11.4286	0.05279	6	23.0769	1
	-	4382	78.39	24	77.42		8	88.89		6	66.6667		62	88.5714		20	76.9231
	DK	2820		20			1			5			24			7
Triple Negative*	No	4386	86.47	25	89.29	0.87	6	75	0.67	8	88.8889	1	57	86.3636	1	20	83.3333	0.8792
	Yes	686	13.53	3	10.71		2	25		1	11.1111		9	13.6364		4	16.6667
	DK	3338		23			2			5			28			9
Age	≤50	6398	76.08	40	78.43	0.8174	10	100	0.1605	11	78.57	1	65	69.15	0.14	26	78.79	0.87
	>50	2012	23.93	11	21.57		0	0		3	21.43		29	30.85		7	21.21

## Sheet: Supplementary Table 13
Supplementary Table 13. GSEA results for KEGG, REACTOME and BIOCARTA pathways, using gene rankings based on Z scores for the gene PTV burden meta-analysis. All results with q-value<0.1 are listed.
Pathway	Set Size	Enrichment Score	NES	p-value	q-value	rank	core_enrichment
REACTOME_DNA_DOUBLE_STRAND_BREAK_REPAIR	119	0.678226	2.60387	5.39484e-15	1.06875e-11	839	BRCA2/BRCA1/CHEK2/PALB2/ATM/ATRIP/BARD1/BAP1/HERC2/RAD51D/BRIP1/BLM/BABAM1/NHEJ1/PRKDC/TP53/UIMC1/EXO1/EYA1/XRCC1/SMARCA5
REACTOME_HOMOLOGOUS_DNA_PAIRING_AND_STRAND_EXCHANGE	41	0.835808	2.72291	4.6102e-12	4.56653e-09	86	BRCA2/BRCA1/PALB2/ATM/ATRIP/BARD1/RAD51D/BRIP1/BLM
REACTOME_HDR_THROUGH_HOMOLOGOUS_RECOMBINATION_HRR	59	0.76495	2.64232	8.06318e-11	5.32453e-08	86	BRCA2/BRCA1/PALB2/ATM/ATRIP/BARD1/RAD51D/BRIP1/BLM
REACTOME_HOMOLOGY_DIRECTED_REPAIR	91	0.674907	2.50479	1.08214e-10	5.35943e-08	773	BRCA2/BRCA1/PALB2/ATM/ATRIP/BARD1/HERC2/RAD51D/BRIP1/BLM/BABAM1/UIMC1/EXO1/XRCC1
REACTOME_G2_M_DNA_DAMAGE_CHECKPOINT	53	0.752807	2.566	1.04102e-09	4.12462e-07	590	BRCA1/CHEK2/ATM/ATRIP/BARD1/HERC2/BRIP1/BLM/BABAM1/TP53/UIMC1/EXO1
REACTOME_RESOLUTION_OF_D_LOOP_STRUCTURES_THROUGH_SYNTHESIS_DEPENDENT_STRAND_ANNEALING_SDSA	25	0.875952	2.58443	2.16481e-09	7.14768e-07	86	BRCA2/BRCA1/PALB2/ATM/BARD1/RAD51D/BRIP1/BLM
REACTOME_RESOLUTION_OF_D_LOOP_STRUCTURES	31	0.85221	2.62494	3.48935e-09	9.87513e-07	86	BRCA2/BRCA1/PALB2/ATM/BARD1/RAD51D/BRIP1/BLM
REACTOME_DNA_DOUBLE_STRAND_BREAK_RESPONSE	38	0.801038	2.57822	4.58905e-09	1.04695e-06	839	BRCA1/CHEK2/ATM/BARD1/BAP1/HERC2/BABAM1/TP53/UIMC1/EYA1/SMARCA5
REACTOME_DISEASES_OF_DNA_REPAIR	33	0.838328	2.63858	4.75633e-09	1.04695e-06	86	BRCA2/BRCA1/PALB2/ATM/BARD1/RAD51D/BRIP1/BLM
REACTOME_DNA_REPAIR	260	0.476832	1.99316	1.31028e-08	2.59573e-06	1592	BRCA2/BRCA1/CHEK2/PALB2/ATM/ATRIP/BARD1/BAP1/HERC2/RAD51D/BRIP1/BLM/UBA7/BABAM1/FANCM/NHEJ1/MNAT1/PRKDC/TP53/UIMC1/FTO/EXO1/EYA1/XRCC1/SMARCA5/ALKBH3/UVSSA/RUVBL1/UFD1/CUL4A/PPP5C/DDB1/FANCB/COPS7B/ACTR5/RAD18/NTHL1/POLD2
REACTOME_PROCESSING_OF_DNA_DOUBLE_STRAND_BREAK_ENDS	55	0.679751	2.33645	3.84034e-08	6.91629e-06	590	BRCA1/ATM/ATRIP/BARD1/HERC2/BRIP1/BLM/BABAM1/UIMC1/EXO1
REACTOME_NONHOMOLOGOUS_END_JOINING_NHEJ	32	0.768201	2.38296	1.10291e-07	1.82078e-05	553	BRCA1/ATM/BARD1/HERC2/BABAM1/NHEJ1/PRKDC/UIMC1
BIOCARTA_ATRBRCA_PATHWAY	20	0.878249	2.45799	5.75151e-07	8.76464e-05	5	BRCA2/BRCA1/CHEK2/ATM
REACTOME_REGULATION_OF_TP53_ACTIVITY_THROUGH_PHOSPHORYLATION	80	0.621967	2.26422	6.56051e-07	9.28337e-05	672	BRCA1/CHEK2/ATM/ATRIP/BARD1/BRIP1/BLM/TAF12/TP53/EXO1/AURKA
BIOCARTA_G2_PATHWAY	22	0.837324	2.38389	5.42034e-06	0.000715865	491	BRCA1/CHEK2/ATM/PRKDC/TP53
REACTOME_G2_M_CHECKPOINTS	117	0.532967	2.04002	1.4051e-05	0.00173974	590	BRCA1/CHEK2/ATM/ATRIP/BARD1/HERC2/BRIP1/BLM/BABAM1/PSMD7/PSMB7/TP53/PSMB2/UIMC1/EXO1
REACTOME_REGULATION_OF_TP53_ACTIVITY	141	0.498935	1.9579	2.01417e-05	0.00234717	1010	BRCA1/CHEK2/ATM/ATRIP/BARD1/BRIP1/PPP2R5C/BLM/TP53BP2/TAF12/RBBP4/TP53/EXO1/AURKA/ING5/PIP4K2C/PRKAB1
BIOCARTA_ATM_PATHWAY	19	0.852527	2.35631	2.80429e-05	0.00308636	491	BRCA1/CHEK2/ATM/TP53
REACTOME_HDR_THROUGH_SINGLE_STRAND_ANNEALING_SSA	36	0.724996	2.30335	3.93089e-05	0.00409858	86	BRCA1/ATM/ATRIP/BARD1/BRIP1/BLM
REACTOME_MEIOTIC_RECOMBINATION	27	0.789205	2.34868	4.61008e-05	0.00445654	86	BRCA2/BRCA1/ATM/BLM
REACTOME_CELL_CYCLE_CHECKPOINTS	230	0.420876	1.74133	4.72413e-05	0.00445654	2363	BRCA1/CHEK2/ATM/ATRIP/BARD1/HERC2/BRIP1/PPP2R5C/BLM/BABAM1/PSMD7/UBE2E1/SPDL1/PSMB7/KIF2A/TP53/PSMB2/ZWILCH/UIMC1/EXO1/DYNC1H1/RANGAP1/DYNC1I1/CENPK/MCM8/CENPN/KNTC1/PSMD5/KIF2C/CDKN1A/SGO1/DSN1/BUB1B/PSMA6/MCM5/PSMA7/CDKN1B/CENPH/UBE2V2/ORC4/PSMA1/CDKN2A/CCNB2/PSME3
REACTOME_REPRODUCTION	79	0.552517	2.01729	5.10405e-05	0.00459608	86	BRCA2/BRCA1/ATM/BLM
REACTOME_DEUBIQUITINATION	211	0.431264	1.77007	7.66104e-05	0.00659866	2514	BRCA1/BARD1/BAP1/TRAF6/USP4/VDAC3/OTUB1/USP28/ADRM1/BABAM1/SUDS3/PSMD7/MYC/ASXL1/KDM1B/PSMB7/TP53/PSMB2/MBD6/UIMC1/TNIP2/MAP3K7/RNF128/FOXK1/PSMD5/RUVBL1/UFD1/USP25/IFIH1/HGS/ACTR5/ATXN7/PSMA6/OTUD7B/TGFB1/SMAD2/TNIP1/PSMA7/FOXO4/USP19/TADA3/UCHL1/PSMA1/PSME3/TNIP3/INO80D/OTUD5/USP12
REACTOME_MEIOSIS	56	0.627444	2.16699	8.96809e-05	0.0074026	86	BRCA2/BRCA1/ATM/BLM
REACTOME_TP53_REGULATES_TRANSCRIPTION_OF_DNA_REPAIR_GENES	57	0.577431	1.9964	0.000276195	0.0218863	491	BRCA1/ATM/RAD51D/MNAT1/CDK12/TP53
REACTOME_PEPTIDE_HORMONE_BIOSYNTHESIS	11	0.816551	1.92598	0.000383393	0.0292124	885	INHBE/PCSK1/LHB
KEGG_RENIN_ANGIOTENSIN_SYSTEM	13	-0.74027	-2.05455	0.000681411	0.0499967	2118	NLN/ANPEP/MME/THOP1/ENPEP/CMA1/LNPEP/CPA3/REN
REACTOME_METALLOPROTEASE_DUBS	15	0.831187	2.14169	0.000853372	0.0603777	553	BRCA1/BARD1/BABAM1/UIMC1
REACTOME_STABILIZATION_OF_P53	47	0.592002	1.98247	0.000910064	0.0621684	2363	CHEK2/ATM/PSMD7/PSMB7/TP53/PSMB2/PSMD5/PSMA6/PSMA7/PSMA1/CDKN2A/PSME3
REACTOME_REGULATION_OF_TP53_ACTIVITY_THROUGH_METHYLATION	13	0.827762	2.05751	0.000959806	0.0633809	491	CHEK2/ATM/TP53
BIOCARTA_P53HYPOXIA_PATHWAY	16	0.75829	1.97668	0.00123299	0.0787943	1824	ATM/HSP90AA1/BAX/TP53/NQO1/CDKN1A/ABCB1/NFKBIB/IGFBP3

## Sheet: Supplementary Table 18
Supplementary Table 18. Association results for PTVs and overall breast cancer with meta-analysis weights based on the 5 known genes ATM, BRCA1, BRCA2, CHEK2 and PALB2. All genes associated at P<0.001 in the meta-analysis are listed. Z-scores are from testing H0:β=ln(Odds Ratio)=0 (2-tailed). All p-values are unadjusted for multiple testing.
		Dataset Level Results							Meta-Analysis results
		Controls*		Cases*		Odds Ratio	Z-score	P-value	Z-score	P-value
		Non-Carriers	Carriers	Non-Carriers	Carriers
BRCA2	BCAC	8220	18	8333	77	3.51 (2.38, 5.18)	6.34023	2.299e-10	29.9102	1.45074e-196
	UKB	208996	439	17736	222	6.79 (5.98, 7.72)	29.3415	3.431e-189
BRCA1	BCAC	8232	6	8358	52	5.25 (3, 9.2)	5.78911	6.996e-09	21.1959	1.04284e-99
	UKB	209338	97	17881	77	11.3 (8.97, 14.3)	20.395	2.167e-92
CHEK2	BCAC	8199	39	8273	137	2.71 (2.06, 3.56)	7.14265	9.237e-13	16.5361	2.01796e-61
	UKB	208444	991	17749	209	2.49 (2.22, 2.81)	15.105	1.513e-51
PALB2	BCAC	8234	4	8404	6	1.48 (0.528, 4.17)	0.749241	0.4537	15.5526	1.52813e-54
	UKB	209143	292	17857	101	4.33 (3.62, 5.18)	16.039	6.858e-58
ATM	BCAC	8219	19	8354	56	2.6 (1.73, 3.91)	4.57451	4.787e-06	10.2132	1.72998e-24
	UKB	208955	480	17866	92	2.32 (1.94, 2.76)	9.27932	1.71e-20
MAP3K1	BCAC	8237	1	8401	9	6.86 (1.54, 30.7)	2.52193	0.01165	6.02761	1.66402e-09
	UKB	209413	22	17949	9	5.63 (3.05, 10.4)	5.53103	3.198e-08
BAP1	BCAC	8238	0	8409	1	1.6e+14 (0, Inf)	0.0111562	0.9911	4.04926	5.13807e-05
	UKB	209421	14	17952	6	5.17 (2.42, 11.1)	4.23235	2.303e-05
BARD1	BCAC	8231	7	8399	11	1.76 (0.81, 3.82)	1.42716	0.1535	3.95902	7.52591e-05
	UKB	209363	72	17941	17	2.3 (1.48, 3.58)	3.70324	0.0002131
ATRIP	BCAC	8235	3	8397	13	3.69 (1.43, 9.52)	2.69199	0.007082	3.87713	0.000105695
	UKB	209378	57	17949	9	2.35 (1.4, 3.94)	3.22928	0.001241
LZTR1	BCAC	8227	11	8383	27	2.36 (1.34, 4.16)	2.97851	0.002899	3.86976	0.000108941
	UKB	209034	401	17905	53	1.44 (1.15, 1.82)	3.13362	0.00172
MMP26	BCAC	8236	2	8407	3	2.1 (0.481, 9.18)	0.986578	0.3238	3.77974	0.000156993
	UKB	209426	9	17952	6	5.25 (2.16, 12.8)	3.65097	0.0002622
KCND2	BCAC	8238	0	8409	1	2.98 (0.0651, 136)	0.5592	0.5759	3.73332	0.000188971
	UKB	209432	3	17955	3	11.6 (3.2, 41.9)	3.73362	0.0001888
CFAP126	BCAC	8236	2	8404	6	2.27 (0.65, 7.93)	1.28495	0.1988	3.7212	0.00019828
	UKB	209416	19	17951	7	3.7 (1.78, 7.71)	3.49813	0.0004695
RNF112	BCAC	3460	1	3200	0	2.4e-08 (0, Inf)	-0.00371114	0.997	3.6309	0.00028243
	UKB	209398	37	17948	10	2.94 (1.68, 5.13)	3.7993	0.0001458
GPR37	UKB	209429	6	17955	3	7.25 (2.46, 21.4)	3.58928	0.0003329	3.58928	0.000331593
SEC62	UKB	209433	2	17956	2	20.8 (3.89, 111)	3.55061	0.0003844	3.55061	0.000384333
TGM7	BCAC	8235	3	8403	7	2.25 (0.749, 6.77)	1.44535	0.1484	3.49129	0.000480702
	UKB	209374	61	17946	12	2.25 (1.37, 3.7)	3.20838	0.001337
KRT28	BCAC	8228	10	8404	6	0.666 (0.283, 1.56)	-0.933456	0.3506	-3.48297	0.000495886
	UKB	209244	191	17950	8	0.391 (0.226, 0.677)	-3.35684	0.0007885
FLYWCH2	UKB	209430	5	17955	3	7.83 (2.42, 25.4)	3.42943	0.0006042	3.42943	0.000604854
CDH1	BCAC	8237	1	8407	3	1.98 (0.372, 10.5)	0.800328	0.4235	3.42728	0.000609657
	UKB	209427	8	17954	4	5.14 (1.97, 13.4)	3.33945	0.0008368
COL12A1	BCAC	8234	4	8407	3	0.565 (0.148, 2.15)	-0.836505	0.4029	3.40331	0.000665749
	UKB	209382	53	17945	13	2.62 (1.6, 4.3)	3.81688	0.0001352
FNDC3A	UKB	209432	3	17954	4	8.01 (2.4, 26.7)	3.38046	0.000723	3.38046	0.000723633
HERC2	BCAC	3460	1	3198	2	4.19 (0.39, 45.1)	1.18234	0.237	3.37974	0.000725532
	UKB	209395	40	17950	8	2.59 (1.44, 4.66)	3.17245	0.001514
CDX1	BCAC	4777	0	5209	1	4.78 (0.0806, 284)	0.75132	0.4526	3.37072	0.000749718
	UKB	209429	6	17955	3	6.36 (2.12, 19.1)	3.29533	0.0009829
PCDHGB3	BCAC	8226	12	8396	14	0.992 (0.529, 1.86)	-0.0260893	0.9792	3.36444	0.000767005
	UKB	208970	465	17903	55	1.47 (1.19, 1.82)	3.52742	0.000422
MGAT5	UKB	209421	14	17955	3	4.46 (1.86, 10.6)	3.36335	0.0007705	3.36335	0.000770027
ZFYVE19	BCAC	5537	2701	5336	3074	1.08 (1.01, 1.15)	2.36553	0.018	3.34917	0.000810542
	UKB	88411	121024	7405	10553	1.03 (1.01, 1.06)	2.77723	0.005469
NOTCH3	BCAC	8235	3	8406	4	1.33 (0.378, 4.7)	0.446914	0.655	3.33853	0.000842227
	UKB	209387	48	17945	13	2.48 (1.46, 4.22)	3.35511	0.0007919
ELAVL3	BCAC	8235	3	8403	7	2.43 (0.787, 7.53)	1.54373	0.1226	3.31438	0.000918462
	UKB	209433	2	17956	2	10 (2.22, 45.6)	2.99313	0.002762
ADCY7	BCAC	8228	10	8405	5	0.504 (0.197, 1.29)	-1.42905	0.153	-3.29551	0.000982446
	UKB	209066	369	17936	22	0.591 (0.42, 0.833)	-3.00859	0.002623
